# Supplementary material for: Expanding the knowledge on the diversity of the cavernicolous Styloniscidae Vandel, 1952 (Oniscidea, Synocheta) from Brazil, with descriptions of two new species from the semiarid karst regions
Source: Zookeys. 2022 May 18;1101:35–55. doi: 10.3897/zookeys.1101.79043 (PMC9848953; doi:10.3897/zookeys.1101.79043)
Supplement: XML Treatment for Cylindroniscus [file zookeys.1101.79043-treatment1.xml]

<!DOCTYPE tp:taxon-treatment
  PUBLIC "-//TaxonX//DTD Taxonomic Treatment Publishing DTD v0 20100105//EN" "tax-treatment-NSO.dtd">
<tp:taxon-treatment xmlns:tp="http://www.plazi.org/taxpub"><tp:treatment-meta><kwd-group><label>Taxon classification</label><kwd>
              <named-content content-type="kingdom">Animalia</named-content>
            </kwd><kwd>
              <named-content content-type="order">Isopoda</named-content>
            </kwd><kwd>
              <named-content content-type="family">Styloniscidae </named-content>
            </kwd></kwd-group><mixed-citation publication-type="journal"><person-group><name><surname>Campos-Filho</surname><given-names>Ivanklin Soares</given-names></name><name><surname>Gallo</surname><given-names>Jéssica S.</given-names></name><name><surname>Gallão</surname><given-names>Jonas E.</given-names></name><name><surname>Torres</surname><given-names>Dayana F.</given-names></name><name><surname>Carpio-Díaz</surname><given-names>Yesenia M.</given-names></name><name><surname>López-Orozco</surname><given-names>Carlos Mario</given-names></name><name><surname>Borja-Arrieta</surname><given-names>Ricardo</given-names></name><name><surname>Taiti</surname><given-names>Stefano</given-names></name><name><surname>Bichuette</surname><given-names>Maria Elina</given-names></name></person-group><article-title>Expanding the knowledge on the diversity of the cavernicolous <tp:taxon-name><tp:taxon-name-part taxon-name-part-type="family">Styloniscidae</tp:taxon-name-part></tp:taxon-name> Vandel, 1952 (<tp:taxon-name><tp:taxon-name-part taxon-name-part-type="suborder">Oniscidea</tp:taxon-name-part></tp:taxon-name>, <tp:taxon-name><tp:taxon-name-part taxon-name-part-type="clade">Synocheta</tp:taxon-name-part></tp:taxon-name>) from Brazil, with descriptions of two new species from the semiarid karst regions</article-title><source>Zookeys</source><day>18</day><month>05</month><year>2022</year><volume>1101</volume><fpage>35</fpage><lpage>55</lpage><pub-id pub-id-type="doi">10.3897/zookeys.1101.79043</pub-id></mixed-citation></tp:treatment-meta><tp:nomenclature><label>Genus</label><tp:taxon-name>
            <object-id xmlns:xlink="http://www.w3.org/1999/xlink" content-type="arpha" xlink:type="simple">C13B320F-F5FC-50AF-9BF3-EF99DA62F1E1</object-id>
            <tp:taxon-name-part taxon-name-part-type="genus" reg="Cylindroniscus">Cylindroniscus</tp:taxon-name-part>
          </tp:taxon-name><tp:taxon-authority>Arcangeli, 1929</tp:taxon-authority></tp:nomenclature><tp:treatment-sec sec-type="type species" id="SECID0EUJAE"><title>Type species.</title><p><italic><tp:taxon-name><tp:taxon-name-part taxon-name-part-type="genus" reg="Cylindroniscus">Cylindroniscus</tp:taxon-name-part><tp:taxon-name-part taxon-name-part-type="species" reg="seurati">seurati</tp:taxon-name-part></tp:taxon-name></italic> Arcangeli, 1929 by monotypy (see <xref ref-type="bibr" rid="B47">Schmidt and Leistikow 2004</xref>).</p></tp:treatment-sec><ref-list><ref id="B47"><mixed-citation xmlns:xlink="http://www.w3.org/1999/xlink" xlink:type="simple"><person-group><name name-style="western"><surname>Schmidt</surname><given-names>C</given-names></name><name name-style="western"><surname>Leistikow</surname><given-names>A</given-names></name></person-group> (<year>2004</year>) <article-title>Catalogue of genera of the terrestrial <tp:taxon-name><tp:taxon-name-part taxon-name-part-type="order">Isopoda</tp:taxon-name-part></tp:taxon-name> (<tp:taxon-name><tp:taxon-name-part taxon-name-part-type="subphylum">Crustacea</tp:taxon-name-part></tp:taxon-name>: <tp:taxon-name><tp:taxon-name-part taxon-name-part-type="order">Isopoda</tp:taxon-name-part></tp:taxon-name>: <tp:taxon-name><tp:taxon-name-part taxon-name-part-type="suborder">Oniscidea</tp:taxon-name-part></tp:taxon-name>).</article-title><source>Steenstrupia</source><volume>28</volume>: <fpage>1</fpage>–<lpage>118</lpage>.</mixed-citation></ref></ref-list></tp:taxon-treatment>
