# Supplementary material for: Expanding the knowledge on the diversity of the cavernicolous Styloniscidae Vandel, 1952 (Oniscidea, Synocheta) from Brazil, with descriptions of two new species from the semiarid karst regions
Source: Zookeys. 2022 May 18;1101:35–55. doi: 10.3897/zookeys.1101.79043 (PMC9848953; doi:10.3897/zookeys.1101.79043)
Supplement: XML Treatment for Cylindroniscus flaviae [file zookeys.1101.79043-treatment2.xml]

<!DOCTYPE tp:taxon-treatment
  PUBLIC "-//TaxonX//DTD Taxonomic Treatment Publishing DTD v0 20100105//EN" "tax-treatment-NSO.dtd">
<tp:taxon-treatment xmlns:tp="http://www.plazi.org/taxpub"><tp:treatment-meta><kwd-group><label>Taxon classification</label><kwd>
              <named-content content-type="kingdom">Animalia</named-content>
            </kwd><kwd>
              <named-content content-type="order">Isopoda</named-content>
            </kwd><kwd>
              <named-content content-type="family">Styloniscidae </named-content>
            </kwd></kwd-group><mixed-citation publication-type="journal"><person-group><name><surname>Campos-Filho</surname><given-names>Ivanklin Soares</given-names></name><name><surname>Gallo</surname><given-names>Jéssica S.</given-names></name><name><surname>Gallão</surname><given-names>Jonas E.</given-names></name><name><surname>Torres</surname><given-names>Dayana F.</given-names></name><name><surname>Carpio-Díaz</surname><given-names>Yesenia M.</given-names></name><name><surname>López-Orozco</surname><given-names>Carlos Mario</given-names></name><name><surname>Borja-Arrieta</surname><given-names>Ricardo</given-names></name><name><surname>Taiti</surname><given-names>Stefano</given-names></name><name><surname>Bichuette</surname><given-names>Maria Elina</given-names></name></person-group><article-title>Expanding the knowledge on the diversity of the cavernicolous <tp:taxon-name><tp:taxon-name-part taxon-name-part-type="family">Styloniscidae</tp:taxon-name-part></tp:taxon-name> Vandel, 1952 (<tp:taxon-name><tp:taxon-name-part taxon-name-part-type="suborder">Oniscidea</tp:taxon-name-part></tp:taxon-name>, <tp:taxon-name><tp:taxon-name-part taxon-name-part-type="clade">Synocheta</tp:taxon-name-part></tp:taxon-name>) from Brazil, with descriptions of two new species from the semiarid karst regions</article-title><source>Zookeys</source><day>18</day><month>05</month><year>2022</year><volume>1101</volume><fpage>35</fpage><lpage>55</lpage><pub-id pub-id-type="doi">10.3897/zookeys.1101.79043</pub-id></mixed-citation></tp:treatment-meta><tp:nomenclature><tp:taxon-name>
            <object-id xmlns:xlink="http://www.w3.org/1999/xlink" content-type="arpha" xlink:type="simple">869D6548-8EA8-5F05-BADB-869CADB376EE</object-id>
            <tp:taxon-name-part taxon-name-part-type="genus" reg="Cylindroniscus">Cylindroniscus</tp:taxon-name-part>
            <tp:taxon-name-part taxon-name-part-type="species" reg="flaviae">flaviae</tp:taxon-name-part>
          </tp:taxon-name><tp:taxon-authority>Campos-Filho, Araujo &amp; Taiti, 2017</tp:taxon-authority><xref ref-type="fig" rid="F1">Figs 1</xref><xref ref-type="fig" rid="F2">, 2B</xref><tp:nomenclature-citation-list><tp:nomenclature-citation><tp:taxon-name>
                <tp:taxon-name-part taxon-name-part-type="genus" reg="Cylindroniscus">Cylindroniscus</tp:taxon-name-part>
                <tp:taxon-name-part taxon-name-part-type="species" reg="flaviae">flaviae</tp:taxon-name-part>
              </tp:taxon-name><comment>Campos-Filho, Araujo &amp; Taiti, in <xref ref-type="bibr" rid="B13">Campos-Filho et al. 2017a</xref>: 229, figs 1–5.</comment></tp:nomenclature-citation><tp:nomenclature-citation><tp:taxon-name>
                <tp:taxon-name-part taxon-name-part-type="genus" reg="Cylindroniscus">Cylindroniscus</tp:taxon-name-part>
                <tp:taxon-name-part taxon-name-part-type="species" reg="flaviae">flaviae</tp:taxon-name-part>
              </tp:taxon-name><comment>; <xref ref-type="bibr" rid="B14">Campos-Filho et al. 2017b</xref>: 70; <xref ref-type="bibr" rid="B15">Campos-Filho et al. 2018</xref>: 4; <xref ref-type="bibr" rid="B28">Fernandes et al. 2018</xref>: 441; <xref ref-type="bibr" rid="B51">Silva et al. 2018</xref>: 56.</comment></tp:nomenclature-citation></tp:nomenclature-citation-list></tp:nomenclature><tp:treatment-sec sec-type="material" id="SECID0EENAE"><title>Material examined.</title><p>Brazil●1♀, Gruta da Tapagem (Caverna do Diabo), Eldorado, Parque Estadual Caverna do Diabo, Açungui geomorphological group, state of São Paulo, <named-content xmlns:xlink="http://www.w3.org/1999/xlink" content-type="dwc:verbatimCoordinates" xlink:type="simple"><named-content content-type="geo-json" specific-use="{&#34;type&#34;:&#34;Point&#34;,&#34;coordinates&#34;:[-48.401111,-24.638056]}" id="NCID0ENNAE" xlink:type="simple">24°38'17.00"S, 48°24'4.00"W</named-content></named-content>, leg. ME Bichuette, T Zepon, JE Gallão, 24.III.2021, <abbrev xmlns:xlink="http://www.w3.org/1999/xlink" content-type="institution" xlink:title="Laboratório de Estudos Subterrâneos" id="ABBRID0ESNAE" xlink:type="simple">LES</abbrev> 27755●1♀, same locality and collectors as for preceding, 24.III.2021, <abbrev xmlns:xlink="http://www.w3.org/1999/xlink" content-type="institution" xlink:title="Laboratório de Estudos Subterrâneos" id="ABBRID0EXNAE" xlink:type="simple">LES</abbrev> 27756●1♂, 1♀, same locality and collectors as for preceding, 24.III.2021, <abbrev xmlns:xlink="http://www.w3.org/1999/xlink" content-type="institution" xlink:title="Laboratório de Estudos Subterrâneos" id="ABBRID0E3NAE" xlink:type="simple">LES</abbrev> 27757●1♀, same locality and collectors as for preceding, 24.III.2021, <abbrev xmlns:xlink="http://www.w3.org/1999/xlink" content-type="institution" xlink:title="Laboratório de Estudos Subterrâneos" id="ABBRID0EBOAE" xlink:type="simple">LES</abbrev> 27758●2♀♀, same locality and collectors as for preceding, 24.III.2021, <abbrev xmlns:xlink="http://www.w3.org/1999/xlink" content-type="institution" xlink:title="Laboratório de Estudos Subterrâneos" id="ABBRID0EGOAE" xlink:type="simple">LES</abbrev> 27759●1♂, same locality and collectors as for preceding, 25.III.2021, <abbrev xmlns:xlink="http://www.w3.org/1999/xlink" content-type="institution" xlink:title="Laboratório de Estudos Subterrâneos" id="ABBRID0ELOAE" xlink:type="simple">LES</abbrev> 27760.</p></tp:treatment-sec><tp:treatment-sec sec-type="remarks" id="SECID0EQOAE"><title>Remarks.</title><p><italic><tp:taxon-name><tp:taxon-name-part taxon-name-part-type="genus" reg="Cylindroniscus">Cylindroniscus</tp:taxon-name-part><tp:taxon-name-part taxon-name-part-type="species" reg="flaviae">flaviae</tp:taxon-name-part></tp:taxon-name></italic> shows preference for organic matter deposits and highly humid areas in the aphotic zone (Fig. <xref ref-type="fig" rid="F2">2B</xref>). The organic matter was observed in several conduits of the Gruta da Tapagem, always far from the touristic stretches, and it was composed of particulate vegetal debris or small tree branches. The environmental variables along the cave ranged from 19.9 °C to 20.4 °C and the relative air humidity from 95% to 99.1%. The individuals demonstrated sensitivity to the flash lights of the lanterns, always moving in opposite direction.</p></tp:treatment-sec><tp:treatment-sec sec-type="distribution" id="SECID0EFPAE"><title>Distribution.</title><p>This species is recorded from several caves in the Açungui geomorphological group (see Campos-Filho et al. 2017).</p></tp:treatment-sec><tp:treatment-sec><!--Section generated to contain objects referenced in tp:taxon-treatment.--><fig id="F1" position="float" orientation="portrait"><object-id xmlns:xlink="http://www.w3.org/1999/xlink" content-type="doi" xlink:type="simple">10.3897/zookeys.1101.79043.figure1</object-id><object-id xmlns:xlink="http://www.w3.org/1999/xlink" content-type="arpha" xlink:type="simple">7E4D2824-C014-5E06-9E4B-EA64453E0310</object-id><label>Figure 1.</label><caption><p>Distribution map of <italic><tp:taxon-name><tp:taxon-name-part taxon-name-part-type="genus" reg="Cylindroniscus">Cylindroniscus</tp:taxon-name-part><tp:taxon-name-part taxon-name-part-type="species" reg="flaviae">flaviae</tp:taxon-name-part></tp:taxon-name></italic> Campos-Filho, Araujo &amp; Taiti, 2017, <italic><tp:taxon-name><tp:taxon-name-part taxon-name-part-type="genus" reg="Pectnenoscis">Pectnenoscis</tp:taxon-name-part><tp:taxon-name-part taxon-name-part-type="species" reg="pankaru">pankaru</tp:taxon-name-part></tp:taxon-name></italic> Campos-Filho, Torres &amp; Bichuette, sp. nov., <italic><tp:taxon-name><tp:taxon-name-part taxon-name-part-type="genus" reg="Pectenonscus">Pectenonscus</tp:taxon-name-part><tp:taxon-name-part taxon-name-part-type="species" reg="fervens">fervens</tp:taxon-name-part></tp:taxon-name></italic> Campos-Filho, Taiti &amp; Bichuette, sp. nov.</p></caption><graphic xmlns:xlink="http://www.w3.org/1999/xlink" xlink:href="zookeys-1101-035_article-79043__-g001.jpg" position="float" orientation="portrait" xlink:type="simple" id="oo_684899.jpg"><uri content-type="original_file" xlink:type="simple">https://binary.pensoft.net/fig/684899</uri></graphic></fig><fig id="F2" position="float" orientation="portrait"><object-id xmlns:xlink="http://www.w3.org/1999/xlink" content-type="doi" xlink:type="simple">10.3897/zookeys.1101.79043.figure2</object-id><object-id xmlns:xlink="http://www.w3.org/1999/xlink" content-type="arpha" xlink:type="simple">7A8C73DD-D13F-5BC3-91A7-67019E10FE21</object-id><label>Figure 2.</label><caption><p><bold>A</bold> Gruta da Tapagem (Caverna do Diabo), Açungui geomorphological group <bold>B</bold><italic><tp:taxon-name><tp:taxon-name-part taxon-name-part-type="genus" reg="Cylindroniscus">Cylindroniscus</tp:taxon-name-part><tp:taxon-name-part taxon-name-part-type="species" reg="flaviae">flaviae</tp:taxon-name-part></tp:taxon-name></italic> Campos-Filho, Araujo &amp; Taiti, 2017 foraging in the organic matter <bold>C</bold> surrounding area outside Gruta Toca Coroa do Frade, Casa Nova geomorphological group <bold>D</bold> aphotic zone of the Toca Coroa do Frade.</p></caption><graphic xmlns:xlink="http://www.w3.org/1999/xlink" xlink:href="zookeys-1101-035_article-79043__-g002.jpg" position="float" orientation="portrait" xlink:type="simple" id="oo_684900.jpg"><uri content-type="original_file" xlink:type="simple">https://binary.pensoft.net/fig/684900</uri></graphic></fig></tp:treatment-sec><ref-list><ref id="B13"><mixed-citation xmlns:xlink="http://www.w3.org/1999/xlink" xlink:type="simple"><person-group><name name-style="western"><surname>Campos-Filho</surname><given-names>IS</given-names></name><name name-style="western"><surname>Bichuette</surname><given-names>ME</given-names></name><name name-style="western"><surname>Araujo</surname><given-names>PB</given-names></name><name name-style="western"><surname>Taiti</surname><given-names>S</given-names></name></person-group> (<year>2017a</year>) Description of a new species of <italic><tp:taxon-name><tp:taxon-name-part taxon-name-part-type="genus">Cylindroniscus</tp:taxon-name-part></tp:taxon-name></italic> Arcangeli, 1929 (<tp:taxon-name><tp:taxon-name-part taxon-name-part-type="order">Isopoda</tp:taxon-name-part></tp:taxon-name>: <tp:taxon-name><tp:taxon-name-part taxon-name-part-type="suborder">Oniscidea</tp:taxon-name-part></tp:taxon-name>) from Brazil, with considerations on the family placement of the genus. North-Western Journal of Zoology 13(2): e161305. <ext-link xlink:type="simple" ext-link-type="uri" xlink:href="https://biozoojournals.ro/nwjz/content/v13n2/nwjz_e161305_Campos.pdf">https://biozoojournals.ro/nwjz/content/v13n2/nwjz_e161305_Campos.pdf</ext-link> [accessed on 27 September 2021]</mixed-citation></ref><ref id="B14"><mixed-citation xmlns:xlink="http://www.w3.org/1999/xlink" xlink:type="simple"><person-group><name name-style="western"><surname>Campos-Filho</surname><given-names>IS</given-names></name><name name-style="western"><surname>Bichuette</surname><given-names>ME</given-names></name><name name-style="western"><surname>Montesanto</surname><given-names>G</given-names></name><name name-style="western"><surname>Araujo</surname><given-names>PB</given-names></name><name name-style="western"><surname>Taiti</surname><given-names>S</given-names></name></person-group> (<year>2017b</year>) <article-title>The first troglobiotic species of the family <tp:taxon-name><tp:taxon-name-part taxon-name-part-type="family">Pudeoniscidae</tp:taxon-name-part></tp:taxon-name> (<tp:taxon-name><tp:taxon-name-part taxon-name-part-type="subphylum">Crustacea</tp:taxon-name-part></tp:taxon-name>, <tp:taxon-name><tp:taxon-name-part taxon-name-part-type="order">Isopoda</tp:taxon-name-part></tp:taxon-name>, <tp:taxon-name><tp:taxon-name-part taxon-name-part-type="suborder">Oniscidea</tp:taxon-name-part></tp:taxon-name>), with descriptions of a new genus and two new species.</article-title><source>Subterranean Biology</source><volume>23</volume>: <fpage>69</fpage>–<lpage>84</lpage>. <ext-link xlink:type="simple" ext-link-type="doi" xlink:href="10.3897/subtbiol.23.20963">https://doi.org/10.3897/subtbiol.23.20963</ext-link></mixed-citation></ref><ref id="B15"><mixed-citation xmlns:xlink="http://www.w3.org/1999/xlink" xlink:type="simple"><person-group><name name-style="western"><surname>Campos-Filho</surname><given-names>IS</given-names></name><name name-style="western"><surname>Cardoso</surname><given-names>GM</given-names></name><name name-style="western"><surname>Aguiar</surname><given-names>JO</given-names></name></person-group> (<year>2018</year>) Catalogue of terrestrial isopods (<tp:taxon-name><tp:taxon-name-part taxon-name-part-type="subphylum">Crustacea</tp:taxon-name-part></tp:taxon-name>, <tp:taxon-name><tp:taxon-name-part taxon-name-part-type="order">Isopoda</tp:taxon-name-part></tp:taxon-name>, <tp:taxon-name><tp:taxon-name-part taxon-name-part-type="suborder">Oniscidea</tp:taxon-name-part></tp:taxon-name>) from Brazil: an update with some considerations. Nauplius 26: e2018038. <ext-link xlink:type="simple" ext-link-type="doi" xlink:href="10.1590/2358-2936e2018038">https://doi.org/10.1590/2358-2936e2018038</ext-link></mixed-citation></ref><ref id="B28"><mixed-citation xmlns:xlink="http://www.w3.org/1999/xlink" xlink:type="simple"><person-group><name name-style="western"><surname>Fernandes</surname><given-names>CS</given-names></name><name name-style="western"><surname>Campos-Filho</surname><given-names>IS</given-names></name><name name-style="western"><surname>Bichuette</surname><given-names>ME</given-names></name></person-group> (<year>2018</year>) <article-title><italic><tp:taxon-name><tp:taxon-name-part taxon-name-part-type="genus">Cylindroniscus</tp:taxon-name-part><tp:taxon-name-part taxon-name-part-type="species">platoi</tp:taxon-name-part></tp:taxon-name></italic> (<tp:taxon-name><tp:taxon-name-part taxon-name-part-type="order">Isopoda</tp:taxon-name-part></tp:taxon-name>: <tp:taxon-name><tp:taxon-name-part taxon-name-part-type="suborder">Oniscidea</tp:taxon-name-part></tp:taxon-name>: <tp:taxon-name><tp:taxon-name-part taxon-name-part-type="family">Styloniscidae</tp:taxon-name-part></tp:taxon-name>), a new cave-dwelling species from Lagoa Santa Karst, Southeasthern Brazil.</article-title><source>Zootaxa</source><volume>4461</volume>(<issue>3</issue>): <fpage>411</fpage>–<lpage>420</lpage>. <ext-link xlink:type="simple" ext-link-type="doi" xlink:href="10.11646/zootaxa.4464.3.6">https://doi.org/10.11646/zootaxa.4464.3.6</ext-link></mixed-citation></ref><ref id="B51"><mixed-citation xmlns:xlink="http://www.w3.org/1999/xlink" xlink:type="simple"><person-group><name name-style="western"><surname>Silva</surname><given-names>APB</given-names></name><name name-style="western"><surname>Oliveira</surname><given-names>IPMR</given-names></name><name name-style="western"><surname>Bastos-Pereira</surname><given-names>R</given-names></name><name name-style="western"><surname>Ferreira</surname><given-names>RL</given-names></name></person-group> (<year>2018</year>) <article-title>Are laboratory studies on behavior of troglobitic species always trustful? A case study with an isopod from Brazil.</article-title><source>Behavioural Processes</source><volume>153</volume>: <fpage>55</fpage>–<lpage>65</lpage>. <ext-link xlink:type="simple" ext-link-type="doi" xlink:href="10.1016/j.beproc.2018.05.009">https://doi.org/10.1016/j.beproc.2018.05.009</ext-link></mixed-citation></ref></ref-list></tp:taxon-treatment>
