# Supplementary material for: Expanding the knowledge on the diversity of the cavernicolous Styloniscidae Vandel, 1952 (Oniscidea, Synocheta) from Brazil, with descriptions of two new species from the semiarid karst regions
Source: Zookeys. 2022 May 18;1101:35–55. doi: 10.3897/zookeys.1101.79043 (PMC9848953; doi:10.3897/zookeys.1101.79043)
Supplement: XML Treatment for Pectenoniscus [file zookeys.1101.79043-treatment3.xml]

<!DOCTYPE tp:taxon-treatment
  PUBLIC "-//TaxonX//DTD Taxonomic Treatment Publishing DTD v0 20100105//EN" "tax-treatment-NSO.dtd">
<tp:taxon-treatment xmlns:tp="http://www.plazi.org/taxpub"><tp:treatment-meta><kwd-group><label>Taxon classification</label><kwd>
              <named-content content-type="kingdom">Animalia</named-content>
            </kwd><kwd>
              <named-content content-type="order">Isopoda</named-content>
            </kwd><kwd>
              <named-content content-type="family">Styloniscidae </named-content>
            </kwd></kwd-group><mixed-citation publication-type="journal"><person-group><name><surname>Campos-Filho</surname><given-names>Ivanklin Soares</given-names></name><name><surname>Gallo</surname><given-names>Jéssica S.</given-names></name><name><surname>Gallão</surname><given-names>Jonas E.</given-names></name><name><surname>Torres</surname><given-names>Dayana F.</given-names></name><name><surname>Carpio-Díaz</surname><given-names>Yesenia M.</given-names></name><name><surname>López-Orozco</surname><given-names>Carlos Mario</given-names></name><name><surname>Borja-Arrieta</surname><given-names>Ricardo</given-names></name><name><surname>Taiti</surname><given-names>Stefano</given-names></name><name><surname>Bichuette</surname><given-names>Maria Elina</given-names></name></person-group><article-title>Expanding the knowledge on the diversity of the cavernicolous <tp:taxon-name><tp:taxon-name-part taxon-name-part-type="family">Styloniscidae</tp:taxon-name-part></tp:taxon-name> Vandel, 1952 (<tp:taxon-name><tp:taxon-name-part taxon-name-part-type="suborder">Oniscidea</tp:taxon-name-part></tp:taxon-name>, <tp:taxon-name><tp:taxon-name-part taxon-name-part-type="clade">Synocheta</tp:taxon-name-part></tp:taxon-name>) from Brazil, with descriptions of two new species from the semiarid karst regions</article-title><source>Zookeys</source><day>18</day><month>05</month><year>2022</year><volume>1101</volume><fpage>35</fpage><lpage>55</lpage><pub-id pub-id-type="doi">10.3897/zookeys.1101.79043</pub-id></mixed-citation></tp:treatment-meta><tp:nomenclature><label>Genus</label><tp:taxon-name>
            <object-id xmlns:xlink="http://www.w3.org/1999/xlink" content-type="arpha" xlink:type="simple">ED9272AA-2C00-5A10-A8A2-63C10058F5B8</object-id>
            <tp:taxon-name-part taxon-name-part-type="genus" reg="Pectenoniscus">Pectenoniscus</tp:taxon-name-part>
          </tp:taxon-name><tp:taxon-authority>Andersson, 1960</tp:taxon-authority></tp:nomenclature><tp:treatment-sec sec-type="type species" id="SECID0EKQAE"><title>Type species.</title><p><italic><tp:taxon-name><tp:taxon-name-part taxon-name-part-type="genus" reg="Pectenoniscus">Pectenoniscus</tp:taxon-name-part><tp:taxon-name-part taxon-name-part-type="species" reg="angulatus">angulatus</tp:taxon-name-part></tp:taxon-name></italic> Andersson, 1960 by monotypy (see <xref ref-type="bibr" rid="B47">Schmidt and Leistikow 2004</xref>).</p></tp:treatment-sec><tp:treatment-sec sec-type="diagnosis" id="SECID0E6QAE"><title>Diagnosis.</title><p>After <xref ref-type="bibr" rid="B2">Andersson (1960)</xref> and <xref ref-type="bibr" rid="B16">Campos-Filho et al. (2019)</xref>. Animals of reduced size, ≤ 3.5 mm. Body unpigmented and eyes absent. Body slender with lateral sides almost parallel. Dorsal surface of cephalon and pereon bearing small transverse tubercles, conferring granulated appearance, pleon smooth or slightly tuberculate. Cephalon with 4–6 rows of tubercles, gradually reducing in number from posterior to distal portion, pereonite 1 with two or three rows of tubercles, pereonites 2–7 with two rows of tubercles. Dorsal scale-setae triangular. Cephalon with antennary lobes and suprantennal line. Pleonites 3–5 epimera not developed (only developed in <italic><tp:taxon-name><tp:taxon-name-part taxon-name-part-type="genus" reg="Pectenoniscus">P.</tp:taxon-name-part><tp:taxon-name-part taxon-name-part-type="species" reg="angulatus">angulatus</tp:taxon-name-part></tp:taxon-name></italic>). Telson triangular with lateral sides concave and rounded apex. Antennula of three articles, distal article with aesthetascs arranged in one longitudinal row. Antennal flagellum of 3–5 articles. Mandibles with strong molar process, left mandible with two penicils, right mandible with one penicil (sometimes one penicil on molar process). Maxillula inner endite with three penicils, proximal one longest; outer endite composed of eight or nine teeth plus slender stalks. Maxilla of two lobes covered with thick and fine setae, inner lobe wider. Maxilliped basis with lateral sides almost parallel, endite rectangular bearing one stout penicil. Uropod protopod subquadrangular, exopod longer than endopod, protopod and exopod sometimes bearing glandular pores, endopod inserted proximally. Male pleopod 1 endopod of two articles, distal article flagelliform. Male pleopod 2 endopod consisting of two articles, distal portion stout bearing complex apparatus.</p></tp:treatment-sec><tp:treatment-sec sec-type="remarks" id="SECID0EYRAE"><title>Remarks.</title><p>The genus <italic><tp:taxon-name><tp:taxon-name-part taxon-name-part-type="genus" reg="Pectenoniscus">Pectenoniscus</tp:taxon-name-part></tp:taxon-name></italic> was created by <xref ref-type="bibr" rid="B2">Andersson (1960)</xref> to allocate the new species <italic><tp:taxon-name><tp:taxon-name-part taxon-name-part-type="genus" reg="Pectenoniscus">P.</tp:taxon-name-part><tp:taxon-name-part taxon-name-part-type="species" reg="angulatus">angulatus</tp:taxon-name-part></tp:taxon-name></italic> from Itá, Nova Teutônia, state of Santa Catarina, Brazil. The author defined the genus by having the cephalon of “<italic><tp:taxon-name><tp:taxon-name-part taxon-name-part-type="genus" reg="Trichoniscus">Trichoniscus</tp:taxon-name-part></tp:taxon-name></italic>-type”, dorsal surface of the cephalon and pereon with rounded tubercles, pleonites epimera large, left mandible with two penicils near lacinia mobilis, right mandible with one penicil near lacinia mobilis plus one in the molar process, maxillula outer endite composed of nine teeth and two slender stalks, inner endite of three penicils and proximal one longer than distal ones, genital papilla pear-shaped with tubelike termination, male pleopod 1 of “<italic><tp:taxon-name><tp:taxon-name-part taxon-name-part-type="genus" reg="Styloniscus">Styloniscus</tp:taxon-name-part></tp:taxon-name></italic>-type”, male pleopod 2 endopod with distal portion broad and bearing a comb-like formation, and male pleopod 5 exopods with a dorsal lobe to fit the pleopod 2 endopod. <xref ref-type="bibr" rid="B16">Campos-Filho et al. (2019)</xref> described <italic><tp:taxon-name><tp:taxon-name-part taxon-name-part-type="genus" reg="Pectenoniscus">P.</tp:taxon-name-part><tp:taxon-name-part taxon-name-part-type="species" reg="liliae">liliae</tp:taxon-name-part></tp:taxon-name></italic> Campos-Filho, Bichuette &amp; Taiti, 2019 from Caverna Chico Pernambuco, Coribe, Serra do Ramalho karst area, state of Bahia, and added some characters in the diagnosis of the genus. Recently, <xref ref-type="bibr" rid="B20">Cardoso et al. (2020b)</xref> described six new species from karst areas of the states of Bahia and Minas Gerais, increasing the knowledge on the diversity of the genus, that now comprises eight species, i.e., <italic><tp:taxon-name><tp:taxon-name-part taxon-name-part-type="genus" reg="Pectenoniscus">P.</tp:taxon-name-part><tp:taxon-name-part taxon-name-part-type="species" reg="angulatus">angulatus</tp:taxon-name-part></tp:taxon-name></italic>, <italic><tp:taxon-name><tp:taxon-name-part taxon-name-part-type="genus" reg="Pectenoniscus">P.</tp:taxon-name-part><tp:taxon-name-part taxon-name-part-type="species" reg="carinhanhensis">carinhanhensis</tp:taxon-name-part></tp:taxon-name></italic> Cardoso, Bastos-Pereira, Souza &amp; Ferreira, 2020, <italic><tp:taxon-name><tp:taxon-name-part taxon-name-part-type="genus" reg="Pectenoniscus">P.</tp:taxon-name-part><tp:taxon-name-part taxon-name-part-type="species" reg="iuiuensis">iuiuensis</tp:taxon-name-part></tp:taxon-name></italic> Cardoso, Bastos-Pereira, Souza &amp; Ferreira, 2020, <italic><tp:taxon-name><tp:taxon-name-part taxon-name-part-type="genus" reg="Pectenoniscus">P.</tp:taxon-name-part><tp:taxon-name-part taxon-name-part-type="species" reg="juveniliensis">juveniliensis</tp:taxon-name-part></tp:taxon-name></italic> Cardoso, Bastos-Pereira, Souza &amp; Ferreira, 2020, <italic><tp:taxon-name><tp:taxon-name-part taxon-name-part-type="genus" reg="Pectenoniscus">P.</tp:taxon-name-part><tp:taxon-name-part taxon-name-part-type="species" reg="liliae">liliae</tp:taxon-name-part></tp:taxon-name></italic>, <italic><tp:taxon-name><tp:taxon-name-part taxon-name-part-type="genus" reg="Pectenoniscus">P.</tp:taxon-name-part><tp:taxon-name-part taxon-name-part-type="species" reg="montalvaniensis">montalvaniensis</tp:taxon-name-part></tp:taxon-name></italic> Cardoso, Bastos-Pereira, Souza &amp; Ferreira, 2020, <italic><tp:taxon-name><tp:taxon-name-part taxon-name-part-type="genus" reg="Pectenoniscus">P.</tp:taxon-name-part><tp:taxon-name-part taxon-name-part-type="species" reg="morrensis">morrensis</tp:taxon-name-part></tp:taxon-name></italic> Cardoso, Bastos-Pereira, Souza &amp; Ferreira, 2020, and <italic><tp:taxon-name><tp:taxon-name-part taxon-name-part-type="genus" reg="Pectenoniscus">P.</tp:taxon-name-part><tp:taxon-name-part taxon-name-part-type="species" reg="santanensis">santanensis</tp:taxon-name-part></tp:taxon-name></italic> Cardoso, Bastos-Pereira, Souza &amp; Ferreira, 2020.</p></tp:treatment-sec><ref-list><ref id="B47"><mixed-citation xmlns:xlink="http://www.w3.org/1999/xlink" xlink:type="simple"><person-group><name name-style="western"><surname>Schmidt</surname><given-names>C</given-names></name><name name-style="western"><surname>Leistikow</surname><given-names>A</given-names></name></person-group> (<year>2004</year>) <article-title>Catalogue of genera of the terrestrial <tp:taxon-name><tp:taxon-name-part taxon-name-part-type="order">Isopoda</tp:taxon-name-part></tp:taxon-name> (<tp:taxon-name><tp:taxon-name-part taxon-name-part-type="subphylum">Crustacea</tp:taxon-name-part></tp:taxon-name>: <tp:taxon-name><tp:taxon-name-part taxon-name-part-type="order">Isopoda</tp:taxon-name-part></tp:taxon-name>: <tp:taxon-name><tp:taxon-name-part taxon-name-part-type="suborder">Oniscidea</tp:taxon-name-part></tp:taxon-name>).</article-title><source>Steenstrupia</source><volume>28</volume>: <fpage>1</fpage>–<lpage>118</lpage>.</mixed-citation></ref><ref id="B2"><mixed-citation xmlns:xlink="http://www.w3.org/1999/xlink" xlink:type="simple"><person-group><name name-style="western"><surname>Andersson</surname><given-names>Å</given-names></name></person-group> (<year>1960</year>) <article-title>South American terrestrial isopods in the collection of the Swedish State Museum of Natural History.</article-title><source>Arkiv för Zoologi</source><volume>12</volume>: <fpage>537</fpage>–<lpage>570</lpage>.</mixed-citation></ref><ref id="B16"><mixed-citation xmlns:xlink="http://www.w3.org/1999/xlink" xlink:type="simple"><person-group><name name-style="western"><surname>Campos-Filho</surname><given-names>IS</given-names></name><name name-style="western"><surname>Fernandes</surname><given-names>CS</given-names></name><name name-style="western"><surname>Cardoso</surname><given-names>GM</given-names></name><name name-style="western"><surname>Bichuette</surname><given-names>ME</given-names></name><name name-style="western"><surname>Aguiar</surname><given-names>JO</given-names></name><name name-style="western"><surname>Taiti</surname><given-names>S</given-names></name></person-group> (<year>2019</year>) <article-title>Two new species and new records of terrestrial isopods (<tp:taxon-name><tp:taxon-name-part taxon-name-part-type="subphylum">Crustacea</tp:taxon-name-part></tp:taxon-name>, <tp:taxon-name><tp:taxon-name-part taxon-name-part-type="order">Isopoda</tp:taxon-name-part></tp:taxon-name>, <tp:taxon-name><tp:taxon-name-part taxon-name-part-type="suborder">Oniscidea</tp:taxon-name-part></tp:taxon-name>) from Brazilian caves.</article-title><source>Zootaxa</source><volume>4564</volume>(<issue>2</issue>): <fpage>422</fpage>–<lpage>448</lpage>. <ext-link xlink:type="simple" ext-link-type="doi" xlink:href="10.11646/zootaxa.4564.2.6">https://doi.org/10.11646/zootaxa.4564.2.6</ext-link></mixed-citation></ref><ref id="B20"><mixed-citation xmlns:xlink="http://www.w3.org/1999/xlink" xlink:type="simple"><person-group><name name-style="western"><surname>Cardoso</surname><given-names>GM</given-names></name><name name-style="western"><surname>Bastos-Pereira</surname><given-names>R</given-names></name><name name-style="western"><surname>Souza</surname><given-names>LA</given-names></name><name name-style="western"><surname>Ferreira</surname><given-names>RL</given-names></name></person-group> (<year>2020b</year>) New cave species of <italic><tp:taxon-name><tp:taxon-name-part taxon-name-part-type="genus">Pectenoniscus</tp:taxon-name-part></tp:taxon-name></italic> Andersson, 1960 (<tp:taxon-name><tp:taxon-name-part taxon-name-part-type="order">Isopoda</tp:taxon-name-part></tp:taxon-name>: <tp:taxon-name><tp:taxon-name-part taxon-name-part-type="suborder">Oniscidea</tp:taxon-name-part></tp:taxon-name>: <tp:taxon-name><tp:taxon-name-part taxon-name-part-type="family">Styloniscidae</tp:taxon-name-part></tp:taxon-name>) and an identification key for the genus. Nauplius 28: e2020039. <ext-link xlink:type="simple" ext-link-type="doi" xlink:href="10.1590/2358-2936e2020039">https://doi.org/10.1590/2358-2936e2020039</ext-link></mixed-citation></ref></ref-list></tp:taxon-treatment>
