# Supplementary material for: Expanding the knowledge on the diversity of the cavernicolous Styloniscidae Vandel, 1952 (Oniscidea, Synocheta) from Brazil, with descriptions of two new species from the semiarid karst regions
Source: Zookeys. 2022 May 18;1101:35–55. doi: 10.3897/zookeys.1101.79043 (PMC9848953; doi:10.3897/zookeys.1101.79043)
Supplement: XML Treatment for Pectenoniscus pankaru [file zookeys.1101.79043-treatment4.xml]

<!DOCTYPE tp:taxon-treatment
  PUBLIC "-//TaxonX//DTD Taxonomic Treatment Publishing DTD v0 20100105//EN" "tax-treatment-NSO.dtd">
<tp:taxon-treatment xmlns:tp="http://www.plazi.org/taxpub"><tp:treatment-meta><kwd-group><label>Taxon classification</label><kwd>
              <named-content content-type="kingdom">Animalia</named-content>
            </kwd><kwd>
              <named-content content-type="order">Isopoda</named-content>
            </kwd><kwd>
              <named-content content-type="family">Styloniscidae </named-content>
            </kwd></kwd-group><mixed-citation publication-type="journal"><person-group><name><surname>Campos-Filho</surname><given-names>Ivanklin Soares</given-names></name><name><surname>Gallo</surname><given-names>Jéssica S.</given-names></name><name><surname>Gallão</surname><given-names>Jonas E.</given-names></name><name><surname>Torres</surname><given-names>Dayana F.</given-names></name><name><surname>Carpio-Díaz</surname><given-names>Yesenia M.</given-names></name><name><surname>López-Orozco</surname><given-names>Carlos Mario</given-names></name><name><surname>Borja-Arrieta</surname><given-names>Ricardo</given-names></name><name><surname>Taiti</surname><given-names>Stefano</given-names></name><name><surname>Bichuette</surname><given-names>Maria Elina</given-names></name></person-group><article-title>Expanding the knowledge on the diversity of the cavernicolous <tp:taxon-name><tp:taxon-name-part taxon-name-part-type="family">Styloniscidae</tp:taxon-name-part></tp:taxon-name> Vandel, 1952 (<tp:taxon-name><tp:taxon-name-part taxon-name-part-type="suborder">Oniscidea</tp:taxon-name-part></tp:taxon-name>, <tp:taxon-name><tp:taxon-name-part taxon-name-part-type="clade">Synocheta</tp:taxon-name-part></tp:taxon-name>) from Brazil, with descriptions of two new species from the semiarid karst regions</article-title><source>Zookeys</source><day>18</day><month>05</month><year>2022</year><volume>1101</volume><fpage>35</fpage><lpage>55</lpage><pub-id pub-id-type="doi">10.3897/zookeys.1101.79043</pub-id></mixed-citation></tp:treatment-meta><tp:nomenclature><tp:taxon-name>
            <object-id xmlns:xlink="http://www.w3.org/1999/xlink" content-type="arpha" xlink:type="simple">6C0F6470-F9E7-5B5C-A459-1425DB239723</object-id>
            <tp:taxon-name-part taxon-name-part-type="genus" reg="Pectenoniscus">Pectenoniscus</tp:taxon-name-part>
            <tp:taxon-name-part taxon-name-part-type="species" reg="pankaru">pankaru</tp:taxon-name-part>
            <object-id xmlns:xlink="http://www.w3.org/1999/xlink" content-type="zoobank" xlink:type="simple">http://zoobank.org/416BE93E-CA7C-4D98-9D6C-FE1BB265D264</object-id>
          </tp:taxon-name><tp:taxon-authority>Campos-Filho, Torres &amp; Bichuette</tp:taxon-authority><tp:taxon-status xmlns:xlink="http://www.w3.org/1999/xlink" xlink:type="simple">sp. nov.</tp:taxon-status><xref ref-type="fig" rid="F1">Figs 1</xref><xref ref-type="fig" rid="F3">, 3E</xref><xref ref-type="fig" rid="F4">, 4A-C</xref><xref ref-type="fig" rid="F5">, 5</xref><xref ref-type="fig" rid="F6">, 6</xref></tp:nomenclature><tp:treatment-sec sec-type="material" id="SECID0EKYAE"><title>Material examined.</title><p>Brazil●1♂, <bold><italic>holotype</italic></bold>, Gruna do Govi, Feira da Mata, Serra do Ramalho karst area, Bambuí geomorphological group, state of Bahia, <named-content xmlns:xlink="http://www.w3.org/1999/xlink" content-type="dwc:verbatimCoordinates" xlink:type="simple"><named-content content-type="geo-json" specific-use="{&#34;type&#34;:&#34;Point&#34;,&#34;coordinates&#34;:[-44.240539,-13.945361]}" id="NCID0EWYAE" xlink:type="simple">13°56'43.30"S, 44°14'25.94"W</named-content></named-content>, 12.X.2020, leg. ME Bichuette, DF Torres, JS Gallo, LS Horta and JE Gallão, <abbrev xmlns:xlink="http://www.w3.org/1999/xlink" content-type="institution" xlink:title="Laboratório de Estudos Subterrâneos" id="ABBRID0E2YAE" xlink:type="simple">LES</abbrev> 27761●1♂ (parts in micropreparations), <bold><italic>paratype</italic></bold>, same data as for holotype, <abbrev xmlns:xlink="http://www.w3.org/1999/xlink" content-type="institution" xlink:title="Laboratório de Estudos Subterrâneos" id="ABBRID0EDZAE" xlink:type="simple">LES</abbrev> 27762●2 ♀♀, <bold><italic>paratypes</italic></bold>, same data as for holotype, <abbrev xmlns:xlink="http://www.w3.org/1999/xlink" content-type="institution" xlink:title="Laboratório de Estudos Subterrâneos" id="ABBRID0ELZAE" xlink:type="simple">LES</abbrev> 27763.</p></tp:treatment-sec><tp:treatment-sec sec-type="description" id="SECID0EQZAE"><title>Description.</title><p>Maximum length: ♂ 2.2 mm, ♀ 3.5 mm. Dorsal surface slightly granulated, granules on pereonites 1–7 in two transverse rows, pleon smooth (Fig. <xref ref-type="fig" rid="F4">4A, B</xref>). Dorsal scale-setae tricorn-shaped (Fig. <xref ref-type="fig" rid="F5">5A</xref>). Cephalon (Figs <xref ref-type="fig" rid="F4">4C</xref>, <xref ref-type="fig" rid="F5">5B</xref>) with well-developed quadrangular antennary lobes, slightly directed outwards; profrons with suprantennal line bent downwards medially. Pereonite 1–3 epimera with postero-lateral corners right-angled, 4–7 progressively more acute and directed backwards; pleonite 5 epimera with glandular pores at sides near distal margins (Figs <xref ref-type="fig" rid="F4">4A, B</xref>, <xref ref-type="fig" rid="F5">5C</xref>). Telson (Fig. <xref ref-type="fig" rid="F5">5C</xref>) almost three times as wide as long, with concave sides and rounded apex. Antennula (Fig. <xref ref-type="fig" rid="F5">5D</xref>) with distal article longer than second and first, and bearing at least 12 aesthetascs. Antenna (Fig. <xref ref-type="fig" rid="F5">5E</xref>) with fifth article of peduncle as long as flagellum, bearing one distal strong seta; flagellum of four articles, first article longest, apical organ as long as distal article of flagellum. Mandibles as in Fig. <xref ref-type="fig" rid="F5">5F, G</xref>, right mandible with leaf-like lacinia mobilis. Maxillula (Fig. <xref ref-type="fig" rid="F5">5H</xref>) with two robust penicils; outer endite with 4+5 teeth, apically simple, one subapical slender stalk near medial margin. Maxilla as in Fig. <xref ref-type="fig" rid="F5">5I</xref>. Maxilliped (Fig. <xref ref-type="fig" rid="F5">5J</xref>) basis with lateral sides fringed with fine setae; palp with first article bearing two setae, distal articles fused and bearing many setae on lateral margins; endite much longer than wide, lateral margins covered with fine setae, distal margin bearing two strong setae and one elongated penicil. Grooves and scales for water conducting system on ischium, merus, carpus and propodus of pereopod 6 and basis of pereopod 7 (Fig. <xref ref-type="fig" rid="F6">6C</xref>). Dactylus with ungual seta simple and dactylar seta bifid and setose. Uropod (Fig. <xref ref-type="fig" rid="F6">6A</xref>) protopod and exopod grooved on outer margins bearing glandular pores; exopod longer than endopod, endopod inserted proximally.</p><p><bold>Male.</bold> Pereopods 1–6 (Fig. <xref ref-type="fig" rid="F6">6B</xref>) without any sexual modifications. Pereopod 7 (Fig. <xref ref-type="fig" rid="F6">6C</xref>) propodus with brush of setae on rostral margin. Genital papilla (Fig. <xref ref-type="fig" rid="F6">6D</xref>) enlarged on median portion, apical part narrow and elongated. Pleopod 1 (Fig. <xref ref-type="fig" rid="F6">6D</xref>) protopod subrectangular, distal margin sinuous; exopod subtriangular, outer margin almost straight, proximal and outer margins convex; endopod longer than exopod, basal article short, distal article three times longer than basal one. Pleopod 2 (Fig. <xref ref-type="fig" rid="F6">6E</xref>) exopod ovoid, more than three times as wide as long; endopod of two articles, thickset, second article more than twice as long as first, distally bearing round shaped lobe directed outwards. Pleopod 5 exopod (Fig. <xref ref-type="fig" rid="F6">6F</xref>) subquadrangular, slightly wider than long, bearing three setae, distal margin rounded.</p><fig id="F4" position="float" orientation="portrait"><object-id xmlns:xlink="http://www.w3.org/1999/xlink" content-type="doi" xlink:type="simple">10.3897/zookeys.1101.79043.figure4</object-id><object-id xmlns:xlink="http://www.w3.org/1999/xlink" content-type="arpha" xlink:type="simple">ECB078A9-8396-53AA-A7A1-C5F287271AC6</object-id><label>Figure 4.</label><caption><p><italic><tp:taxon-name><tp:taxon-name-part taxon-name-part-type="genus" reg="Pectenoniscus">Pectenoniscus</tp:taxon-name-part><tp:taxon-name-part taxon-name-part-type="species" reg="pankaru">pankaru</tp:taxon-name-part></tp:taxon-name></italic> Campos-Filho, Torres &amp; Bichuette, sp. nov. (♀, <abbrev xmlns:xlink="http://www.w3.org/1999/xlink" content-type="institution" xlink:title="Laboratório de Estudos Subterrâneos" id="ABBRID0EB4AE" xlink:type="simple">LES</abbrev> 27763) <bold>A</bold> habitus, dorsal view <bold>B</bold> habitus, lateral view <bold>C</bold> cephalon, dorsal view. <italic><tp:taxon-name><tp:taxon-name-part taxon-name-part-type="genus" reg="Pectenoniscus">Pectenoniscus</tp:taxon-name-part><tp:taxon-name-part taxon-name-part-type="species" reg="fervens">fervens</tp:taxon-name-part></tp:taxon-name></italic> Campos-Filho, Taiti &amp; Bichuette, sp. nov. (♀, <abbrev xmlns:xlink="http://www.w3.org/1999/xlink" content-type="institution" xlink:title="Laboratório de Estudos Subterrâneos" id="ABBRID0EX4AE" xlink:type="simple">LES</abbrev> 27764) <bold>D</bold> habitus, dorsal view <bold>E</bold> habitus, lateral view <bold>F</bold> cephalon, dorsal view.</p></caption><graphic xmlns:xlink="http://www.w3.org/1999/xlink" xlink:href="zookeys-1101-035_article-79043__-g004.jpg" position="float" orientation="portrait" xlink:type="simple" id="oo_684902.jpg"><uri content-type="original_file" xlink:type="simple">https://binary.pensoft.net/fig/684902</uri></graphic></fig><fig id="F5" position="float" orientation="portrait"><object-id xmlns:xlink="http://www.w3.org/1999/xlink" content-type="doi" xlink:type="simple">10.3897/zookeys.1101.79043.figure5</object-id><object-id xmlns:xlink="http://www.w3.org/1999/xlink" content-type="arpha" xlink:type="simple">48234DE7-57C2-5197-AF45-D9BF4A606E8A</object-id><label>Figure 5.</label><caption><p><italic><tp:taxon-name><tp:taxon-name-part taxon-name-part-type="genus" reg="Pectenoniscus">Pectenoniscus</tp:taxon-name-part><tp:taxon-name-part taxon-name-part-type="species" reg="pankaru">pankaru</tp:taxon-name-part></tp:taxon-name></italic> Campos-Filho, Torres &amp; Bichuette, sp. nov. (♂, <abbrev xmlns:xlink="http://www.w3.org/1999/xlink" content-type="institution" xlink:title="Laboratório de Estudos Subterrâneos" id="ABBRID0E15AE" xlink:type="simple">LES</abbrev> 27762) <bold>A</bold> dorsal scale-seta <bold>B</bold> cephalon, frontal view <bold>C</bold> pleonites 4, 5 and telson <bold>D</bold> antennula <bold>E</bold> antenna <bold>F</bold> left mandible <bold>G</bold> right mandible <bold>H</bold> maxillula <bold>I</bold> maxilla <bold>J</bold> maxilliped.</p></caption><graphic xmlns:xlink="http://www.w3.org/1999/xlink" xlink:href="zookeys-1101-035_article-79043__-g005.jpg" position="float" orientation="portrait" xlink:type="simple" id="oo_684903.jpg"><uri content-type="original_file" xlink:type="simple">https://binary.pensoft.net/fig/684903</uri></graphic></fig><fig id="F6" position="float" orientation="portrait"><object-id xmlns:xlink="http://www.w3.org/1999/xlink" content-type="doi" xlink:type="simple">10.3897/zookeys.1101.79043.figure6</object-id><object-id xmlns:xlink="http://www.w3.org/1999/xlink" content-type="arpha" xlink:type="simple">5AF27C03-40CA-5D6E-BEFD-3C4706AEF0F6</object-id><label>Figure 6.</label><caption><p><italic><tp:taxon-name><tp:taxon-name-part taxon-name-part-type="genus" reg="Pectenoniscus">Pectenoniscus</tp:taxon-name-part><tp:taxon-name-part taxon-name-part-type="species" reg="pankaru">pankaru</tp:taxon-name-part></tp:taxon-name></italic> Campos-Filho, Torres &amp; Bichuette, sp. nov. (♂, <abbrev xmlns:xlink="http://www.w3.org/1999/xlink" content-type="institution" xlink:title="Laboratório de Estudos Subterrâneos" id="ABBRID0EMAAG" xlink:type="simple">LES</abbrev> 27762) <bold>A</bold> uropod <bold>B</bold> pereopod 1 <bold>C</bold> pereopod 7 <bold>D</bold> genital papila and pleopod 1 <bold>E</bold> pleopod 2 <bold>F</bold> pleopod 5 exopod.</p></caption><graphic xmlns:xlink="http://www.w3.org/1999/xlink" xlink:href="zookeys-1101-035_article-79043__-g006.jpg" position="float" orientation="portrait" xlink:type="simple" id="oo_684904.jpg"><uri content-type="original_file" xlink:type="simple">https://binary.pensoft.net/fig/684904</uri></graphic></fig></tp:treatment-sec><tp:treatment-sec sec-type="etymology" id="SECID0ECBAG"><title>Etymology.</title><p>The new species is named for the indigenous people Pankaru, who inhabited the northern portion of Serra do Ramalho region.</p></tp:treatment-sec><tp:treatment-sec sec-type="remarks" id="SECID0EHBAG"><title>Remarks.</title><p><italic><tp:taxon-name><tp:taxon-name-part taxon-name-part-type="genus" reg="Pectenoniscus">Pectenoniscus</tp:taxon-name-part><tp:taxon-name-part taxon-name-part-type="species" reg="pankaru">pankaru</tp:taxon-name-part></tp:taxon-name></italic> sp. nov. differs from all other species of the genus in the shape of the male pleopod 2 endopod. Moreover, it differs in having the antennal flagellum composed of four articles (vs. five in <italic><tp:taxon-name><tp:taxon-name-part taxon-name-part-type="genus" reg="Pectenoniscus">P.</tp:taxon-name-part><tp:taxon-name-part taxon-name-part-type="species" reg="angulatus">angulatus</tp:taxon-name-part></tp:taxon-name></italic>, three in <italic><tp:taxon-name><tp:taxon-name-part taxon-name-part-type="genus" reg="Pectenoniscus">P.</tp:taxon-name-part><tp:taxon-name-part taxon-name-part-type="species" reg="carinhanhensis">carinhanhensis</tp:taxon-name-part></tp:taxon-name></italic>, <italic><tp:taxon-name><tp:taxon-name-part taxon-name-part-type="genus" reg="Pectenoniscus">P.</tp:taxon-name-part><tp:taxon-name-part taxon-name-part-type="species" reg="iuiuensis">iuiuensis</tp:taxon-name-part></tp:taxon-name></italic>, <italic><tp:taxon-name><tp:taxon-name-part taxon-name-part-type="genus" reg="Pectenoniscus">P.</tp:taxon-name-part><tp:taxon-name-part taxon-name-part-type="species" reg="juveniliensis">juveniliensis</tp:taxon-name-part></tp:taxon-name></italic>, <italic><tp:taxon-name><tp:taxon-name-part taxon-name-part-type="genus" reg="Pectenoniscus">P.</tp:taxon-name-part><tp:taxon-name-part taxon-name-part-type="species" reg="lilae">lilae</tp:taxon-name-part></tp:taxon-name></italic>, <italic><tp:taxon-name><tp:taxon-name-part taxon-name-part-type="genus" reg="Pectenoniscus">P.</tp:taxon-name-part><tp:taxon-name-part taxon-name-part-type="species" reg="montalvaniensis">montalvaniensis</tp:taxon-name-part></tp:taxon-name></italic>, <italic><tp:taxon-name><tp:taxon-name-part taxon-name-part-type="genus" reg="Pectenoniscus">P.</tp:taxon-name-part><tp:taxon-name-part taxon-name-part-type="species" reg="morrensis">morrensis</tp:taxon-name-part></tp:taxon-name></italic> and <italic><tp:taxon-name><tp:taxon-name-part taxon-name-part-type="genus" reg="Pectenoniscus">P.</tp:taxon-name-part><tp:taxon-name-part taxon-name-part-type="species" reg="santanensis">santanensis</tp:taxon-name-part></tp:taxon-name></italic>), antennula bearing 12 aesthetascs (vs. six in <italic><tp:taxon-name><tp:taxon-name-part taxon-name-part-type="genus" reg="Pectenoniscus">P.</tp:taxon-name-part><tp:taxon-name-part taxon-name-part-type="species" reg="morrensis">morrensis</tp:taxon-name-part></tp:taxon-name></italic> and <italic><tp:taxon-name><tp:taxon-name-part taxon-name-part-type="genus" reg="Pectenoniscus">P.</tp:taxon-name-part><tp:taxon-name-part taxon-name-part-type="species" reg="santanensis">santanensis</tp:taxon-name-part></tp:taxon-name></italic>, eight in <italic><tp:taxon-name><tp:taxon-name-part taxon-name-part-type="genus" reg="Pectenoniscus">P.</tp:taxon-name-part><tp:taxon-name-part taxon-name-part-type="species" reg="angulatus">angulatus</tp:taxon-name-part></tp:taxon-name></italic> and <italic><tp:taxon-name><tp:taxon-name-part taxon-name-part-type="genus" reg="Pectenoniscus">P.</tp:taxon-name-part><tp:taxon-name-part taxon-name-part-type="species" reg="montalvaniensis">montalvaniensis</tp:taxon-name-part></tp:taxon-name></italic>, nine in <italic><tp:taxon-name><tp:taxon-name-part taxon-name-part-type="genus" reg="Pectenoniscus">P.</tp:taxon-name-part><tp:taxon-name-part taxon-name-part-type="species" reg="juveniliensis">juveniliensis</tp:taxon-name-part></tp:taxon-name></italic> and <italic><tp:taxon-name><tp:taxon-name-part taxon-name-part-type="genus" reg="Pectenoniscus">P.</tp:taxon-name-part><tp:taxon-name-part taxon-name-part-type="species" reg="lilae">lilae</tp:taxon-name-part></tp:taxon-name></italic>, ten in <italic><tp:taxon-name><tp:taxon-name-part taxon-name-part-type="genus" reg="Pectenoniscus">P.</tp:taxon-name-part><tp:taxon-name-part taxon-name-part-type="species" reg="iuiuensis">iuiuensis</tp:taxon-name-part></tp:taxon-name></italic>, and 11 in <italic><tp:taxon-name><tp:taxon-name-part taxon-name-part-type="genus" reg="Pectenoniscus">P.</tp:taxon-name-part><tp:taxon-name-part taxon-name-part-type="species" reg="carinhanhensis">carinhanhensis</tp:taxon-name-part></tp:taxon-name></italic>) (see also <xref ref-type="bibr" rid="B2">Andersson 1960</xref>; <xref ref-type="bibr" rid="B16">Campos-Filho et al. 2019</xref>; <xref ref-type="bibr" rid="B20">Cardoso et al. 2020b</xref>).</p><p>Specimens of <italic><tp:taxon-name><tp:taxon-name-part taxon-name-part-type="genus" reg="Pectenoniscus">Pectenoniscus</tp:taxon-name-part><tp:taxon-name-part taxon-name-part-type="species" reg="pankaru">pankaru</tp:taxon-name-part></tp:taxon-name></italic> sp. nov. were found only in the aphotic zone associated to the sediment banks close to a small subterranean stream (Fig. <xref ref-type="fig" rid="F2">2B</xref>) and characterised by high humidity levels, which are more suitable for terrestrial isopods. The specimens were collected near vegetable debris.</p></tp:treatment-sec><tp:treatment-sec><!--Section generated to contain objects referenced in tp:taxon-treatment.--><fig id="F1" position="float" orientation="portrait"><object-id xmlns:xlink="http://www.w3.org/1999/xlink" content-type="doi" xlink:type="simple">10.3897/zookeys.1101.79043.figure1</object-id><object-id xmlns:xlink="http://www.w3.org/1999/xlink" content-type="arpha" xlink:type="simple">7E4D2824-C014-5E06-9E4B-EA64453E0310</object-id><label>Figure 1.</label><caption><p>Distribution map of <italic><tp:taxon-name><tp:taxon-name-part taxon-name-part-type="genus" reg="Cylindroniscus">Cylindroniscus</tp:taxon-name-part><tp:taxon-name-part taxon-name-part-type="species" reg="flaviae">flaviae</tp:taxon-name-part></tp:taxon-name></italic> Campos-Filho, Araujo &amp; Taiti, 2017, <italic><tp:taxon-name><tp:taxon-name-part taxon-name-part-type="genus" reg="Pectnenoscis">Pectnenoscis</tp:taxon-name-part><tp:taxon-name-part taxon-name-part-type="species" reg="pankaru">pankaru</tp:taxon-name-part></tp:taxon-name></italic> Campos-Filho, Torres &amp; Bichuette, sp. nov., <italic><tp:taxon-name><tp:taxon-name-part taxon-name-part-type="genus" reg="Pectenonscus">Pectenonscus</tp:taxon-name-part><tp:taxon-name-part taxon-name-part-type="species" reg="fervens">fervens</tp:taxon-name-part></tp:taxon-name></italic> Campos-Filho, Taiti &amp; Bichuette, sp. nov.</p></caption><graphic xmlns:xlink="http://www.w3.org/1999/xlink" xlink:href="zookeys-1101-035_article-79043__-g001.jpg" position="float" orientation="portrait" xlink:type="simple" id="oo_684899.jpg"><uri content-type="original_file" xlink:type="simple">https://binary.pensoft.net/fig/684899</uri></graphic></fig><fig id="F3" position="float" orientation="portrait"><object-id xmlns:xlink="http://www.w3.org/1999/xlink" content-type="doi" xlink:type="simple">10.3897/zookeys.1101.79043.figure3</object-id><object-id xmlns:xlink="http://www.w3.org/1999/xlink" content-type="arpha" xlink:type="simple">F8AF1DE4-3E31-5E16-AFEF-1337DF745DFF</object-id><label>Figure 3.</label><caption><p>Gruna do Govi, Bambuí geomorphological group <bold>A</bold> surrounding area outside the cave <bold>B</bold> cave entrance <bold>C, D</bold> outside cave illustrating the anthropic impacts <bold>E</bold><italic><tp:taxon-name><tp:taxon-name-part taxon-name-part-type="genus" reg="Pectenoniscus">Pectenoniscus</tp:taxon-name-part><tp:taxon-name-part taxon-name-part-type="species" reg="pankaru">pankaru</tp:taxon-name-part></tp:taxon-name></italic> Campos-Filho, Torres &amp; Bichuette, sp. nov. foraging in the organic matter <bold>F</bold> cave habitat where the specimens were collected.</p></caption><graphic xmlns:xlink="http://www.w3.org/1999/xlink" xlink:href="zookeys-1101-035_article-79043__-g003.jpg" position="float" orientation="portrait" xlink:type="simple" id="oo_684901.jpg"><uri content-type="original_file" xlink:type="simple">https://binary.pensoft.net/fig/684901</uri></graphic></fig><fig id="F2" position="float" orientation="portrait"><object-id xmlns:xlink="http://www.w3.org/1999/xlink" content-type="doi" xlink:type="simple">10.3897/zookeys.1101.79043.figure2</object-id><object-id xmlns:xlink="http://www.w3.org/1999/xlink" content-type="arpha" xlink:type="simple">7A8C73DD-D13F-5BC3-91A7-67019E10FE21</object-id><label>Figure 2.</label><caption><p><bold>A</bold> Gruta da Tapagem (Caverna do Diabo), Açungui geomorphological group <bold>B</bold><italic><tp:taxon-name><tp:taxon-name-part taxon-name-part-type="genus" reg="Cylindroniscus">Cylindroniscus</tp:taxon-name-part><tp:taxon-name-part taxon-name-part-type="species" reg="flaviae">flaviae</tp:taxon-name-part></tp:taxon-name></italic> Campos-Filho, Araujo &amp; Taiti, 2017 foraging in the organic matter <bold>C</bold> surrounding area outside Gruta Toca Coroa do Frade, Casa Nova geomorphological group <bold>D</bold> aphotic zone of the Toca Coroa do Frade.</p></caption><graphic xmlns:xlink="http://www.w3.org/1999/xlink" xlink:href="zookeys-1101-035_article-79043__-g002.jpg" position="float" orientation="portrait" xlink:type="simple" id="oo_684900.jpg"><uri content-type="original_file" xlink:type="simple">https://binary.pensoft.net/fig/684900</uri></graphic></fig></tp:treatment-sec><ref-list><ref id="B2"><mixed-citation xmlns:xlink="http://www.w3.org/1999/xlink" xlink:type="simple"><person-group><name name-style="western"><surname>Andersson</surname><given-names>Å</given-names></name></person-group> (<year>1960</year>) <article-title>South American terrestrial isopods in the collection of the Swedish State Museum of Natural History.</article-title><source>Arkiv för Zoologi</source><volume>12</volume>: <fpage>537</fpage>–<lpage>570</lpage>.</mixed-citation></ref><ref id="B16"><mixed-citation xmlns:xlink="http://www.w3.org/1999/xlink" xlink:type="simple"><person-group><name name-style="western"><surname>Campos-Filho</surname><given-names>IS</given-names></name><name name-style="western"><surname>Fernandes</surname><given-names>CS</given-names></name><name name-style="western"><surname>Cardoso</surname><given-names>GM</given-names></name><name name-style="western"><surname>Bichuette</surname><given-names>ME</given-names></name><name name-style="western"><surname>Aguiar</surname><given-names>JO</given-names></name><name name-style="western"><surname>Taiti</surname><given-names>S</given-names></name></person-group> (<year>2019</year>) <article-title>Two new species and new records of terrestrial isopods (<tp:taxon-name><tp:taxon-name-part taxon-name-part-type="subphylum">Crustacea</tp:taxon-name-part></tp:taxon-name>, <tp:taxon-name><tp:taxon-name-part taxon-name-part-type="order">Isopoda</tp:taxon-name-part></tp:taxon-name>, <tp:taxon-name><tp:taxon-name-part taxon-name-part-type="suborder">Oniscidea</tp:taxon-name-part></tp:taxon-name>) from Brazilian caves.</article-title><source>Zootaxa</source><volume>4564</volume>(<issue>2</issue>): <fpage>422</fpage>–<lpage>448</lpage>. <ext-link xlink:type="simple" ext-link-type="doi" xlink:href="10.11646/zootaxa.4564.2.6">https://doi.org/10.11646/zootaxa.4564.2.6</ext-link></mixed-citation></ref><ref id="B20"><mixed-citation xmlns:xlink="http://www.w3.org/1999/xlink" xlink:type="simple"><person-group><name name-style="western"><surname>Cardoso</surname><given-names>GM</given-names></name><name name-style="western"><surname>Bastos-Pereira</surname><given-names>R</given-names></name><name name-style="western"><surname>Souza</surname><given-names>LA</given-names></name><name name-style="western"><surname>Ferreira</surname><given-names>RL</given-names></name></person-group> (<year>2020b</year>) New cave species of <italic><tp:taxon-name><tp:taxon-name-part taxon-name-part-type="genus">Pectenoniscus</tp:taxon-name-part></tp:taxon-name></italic> Andersson, 1960 (<tp:taxon-name><tp:taxon-name-part taxon-name-part-type="order">Isopoda</tp:taxon-name-part></tp:taxon-name>: <tp:taxon-name><tp:taxon-name-part taxon-name-part-type="suborder">Oniscidea</tp:taxon-name-part></tp:taxon-name>: <tp:taxon-name><tp:taxon-name-part taxon-name-part-type="family">Styloniscidae</tp:taxon-name-part></tp:taxon-name>) and an identification key for the genus. Nauplius 28: e2020039. <ext-link xlink:type="simple" ext-link-type="doi" xlink:href="10.1590/2358-2936e2020039">https://doi.org/10.1590/2358-2936e2020039</ext-link></mixed-citation></ref></ref-list></tp:taxon-treatment>
