# Supplementary material for: Expanding the knowledge on the diversity of the cavernicolous Styloniscidae Vandel, 1952 (Oniscidea, Synocheta) from Brazil, with descriptions of two new species from the semiarid karst regions
Source: Zookeys. 2022 May 18;1101:35–55. doi: 10.3897/zookeys.1101.79043 (PMC9848953; doi:10.3897/zookeys.1101.79043)
Supplement: XML Treatment for Pectenoniscus fervens [file zookeys.1101.79043-treatment5.xml]

<!DOCTYPE tp:taxon-treatment
  PUBLIC "-//TaxonX//DTD Taxonomic Treatment Publishing DTD v0 20100105//EN" "tax-treatment-NSO.dtd">
<tp:taxon-treatment xmlns:tp="http://www.plazi.org/taxpub"><tp:treatment-meta><kwd-group><label>Taxon classification</label><kwd>
              <named-content content-type="kingdom">Animalia</named-content>
            </kwd><kwd>
              <named-content content-type="order">Isopoda</named-content>
            </kwd><kwd>
              <named-content content-type="family">Styloniscidae </named-content>
            </kwd></kwd-group><mixed-citation publication-type="journal"><person-group><name><surname>Campos-Filho</surname><given-names>Ivanklin Soares</given-names></name><name><surname>Gallo</surname><given-names>Jéssica S.</given-names></name><name><surname>Gallão</surname><given-names>Jonas E.</given-names></name><name><surname>Torres</surname><given-names>Dayana F.</given-names></name><name><surname>Carpio-Díaz</surname><given-names>Yesenia M.</given-names></name><name><surname>López-Orozco</surname><given-names>Carlos Mario</given-names></name><name><surname>Borja-Arrieta</surname><given-names>Ricardo</given-names></name><name><surname>Taiti</surname><given-names>Stefano</given-names></name><name><surname>Bichuette</surname><given-names>Maria Elina</given-names></name></person-group><article-title>Expanding the knowledge on the diversity of the cavernicolous <tp:taxon-name><tp:taxon-name-part taxon-name-part-type="family">Styloniscidae</tp:taxon-name-part></tp:taxon-name> Vandel, 1952 (<tp:taxon-name><tp:taxon-name-part taxon-name-part-type="suborder">Oniscidea</tp:taxon-name-part></tp:taxon-name>, <tp:taxon-name><tp:taxon-name-part taxon-name-part-type="clade">Synocheta</tp:taxon-name-part></tp:taxon-name>) from Brazil, with descriptions of two new species from the semiarid karst regions</article-title><source>Zookeys</source><day>18</day><month>05</month><year>2022</year><volume>1101</volume><fpage>35</fpage><lpage>55</lpage><pub-id pub-id-type="doi">10.3897/zookeys.1101.79043</pub-id></mixed-citation></tp:treatment-meta><tp:nomenclature><tp:taxon-name>
            <object-id xmlns:xlink="http://www.w3.org/1999/xlink" content-type="arpha" xlink:type="simple">590F4ABE-A9D9-5C27-8BBC-75F8392A5C9E</object-id>
            <tp:taxon-name-part taxon-name-part-type="genus" reg="Pectenoniscus">Pectenoniscus</tp:taxon-name-part>
            <tp:taxon-name-part taxon-name-part-type="species" reg="fervens">fervens</tp:taxon-name-part>
            <object-id xmlns:xlink="http://www.w3.org/1999/xlink" content-type="zoobank" xlink:type="simple">http://zoobank.org/59D8BAB6-221D-47ED-8CE0-519D8A16E5DE</object-id>
          </tp:taxon-name><tp:taxon-authority>Campos-Filho, Taiti &amp; Bichuette</tp:taxon-authority><tp:taxon-status xmlns:xlink="http://www.w3.org/1999/xlink" xlink:type="simple">sp. nov.</tp:taxon-status><xref ref-type="fig" rid="F1">Figs 1</xref><xref ref-type="fig" rid="F2">, 2C, D</xref><xref ref-type="fig" rid="F4">, 4D, E</xref><xref ref-type="fig" rid="F7">, 7</xref><xref ref-type="fig" rid="F8">, 8</xref></tp:nomenclature><tp:treatment-sec sec-type="material" id="SECID0ECKAG"><title>Material examined.</title><p>Brazil●1♂ (parts in micropreparations), <bold><italic>holotype</italic></bold>, Gruta Toca Coroa do Frade, Coronel José Dias, Barra Bonita karst region, Casa Nova geomorphological group, state of Piauí, <named-content xmlns:xlink="http://www.w3.org/1999/xlink" content-type="dwc:verbatimCoordinates" xlink:type="simple"><named-content content-type="geo-json" specific-use="{&#34;type&#34;:&#34;Point&#34;,&#34;coordinates&#34;:[-42.417075,-8.797661]}" id="NCID0EOKAG" xlink:type="simple">8°47'51.58"S, 42°25'1.47"W</named-content></named-content>, 8.I.2018, leg. DM Schimonsky, DF Torres and JE Gallão, <abbrev xmlns:xlink="http://www.w3.org/1999/xlink" content-type="institution" xlink:title="Laboratório de Estudos Subterrâneos" id="ABBRID0ETKAG" xlink:type="simple">LES</abbrev> 22421●6♀♀ (one with parts in micropreparations), <bold><italic>paratypes</italic></bold>, same data as for holotype, <abbrev xmlns:xlink="http://www.w3.org/1999/xlink" content-type="institution" xlink:title="Laboratório de Estudos Subterrâneos" id="ABBRID0E2KAG" xlink:type="simple">LES</abbrev> 27764.</p></tp:treatment-sec><tp:treatment-sec sec-type="description" id="SECID0EALAG"><title>Description.</title><p>Maximum length: ♂ and ♀ 3 mm. Dorsal surface granulated, granules on pereonites 1–7 in two transverse rows, on pleonites 3–5 in one row (Fig. <xref ref-type="fig" rid="F4">4D, E</xref>). Dorsal scale-setae tricorn-shaped in middle segments (Fig. <xref ref-type="fig" rid="F7">7A</xref>). Cephalon (Figs <xref ref-type="fig" rid="F4">4F</xref>, <xref ref-type="fig" rid="F7">7B</xref>) with antennary lobes small, triangular and slightly directed outwards; profrons with suprantennal line bent downwards medially. Pereonites 1 and 2 epimera with postero-lateral corners rounded, 4–7 progressively directed backwards and more acute (Fig. <xref ref-type="fig" rid="F4">4D, E</xref>). Pleonites 3–5 epimera without glandular pores (Fig. <xref ref-type="fig" rid="F7">7C</xref>). Telson (Fig. <xref ref-type="fig" rid="F7">7C</xref>) twice as wide as long, with concave sides and rounded apex. Antennula (Fig. <xref ref-type="fig" rid="F7">7D</xref>) with distal article longer than second and first, and bearing at least six aesthetascs plus distal tip. Antenna (Fig. <xref ref-type="fig" rid="F7">7E</xref>) with fifth article of peduncle slightly longer than flagellum, bearing one distal strong seta; flagellum of four articles, first and second articles subequal in length, third and fourth articles shorter; apical organ longer than distal article of flagellum. Mandibles as in Fig. <xref ref-type="fig" rid="F7">7F, G</xref>; right mandible with leaf-like lacinia mobilis. Maxillula (Fig. <xref ref-type="fig" rid="F7">7H</xref>) inner endite with apical penicil robust; outer endite of 4+5 teeth, apically simple, one subapical slender stalk near medial margin. Maxilla as in Fig. <xref ref-type="fig" rid="F7">7I</xref>. Maxilliped (Fig. <xref ref-type="fig" rid="F7">7J</xref>) basis with lateral sides fringed with fine setae; palp with first article bearing two setae, distal articles fused and bearing distal fringe of fine setae; endite much longer than wide, lateral margins covered with fine setae, distal margin bearing two strong setae and one elongated penicil. Grooves and scales for water conducting system on ischium, merus, carpus and propodus of pereopod 6 and basis of pereopod 7 (Fig. <xref ref-type="fig" rid="F8">8B</xref>). Dactylus with ungual seta simple and dactylar seta simple and apically setose. Uropod (Fig. <xref ref-type="fig" rid="F8">8A</xref>) protopod and exopod not grooved on sternal margin; exopod longer than endopod and inserted almost at same level.</p><p><bold>Male.</bold> Pereopods 1–7 (Fig. <xref ref-type="fig" rid="F8">8B, C</xref>) without any sexual modifications. Genital papilla as in previous species. Pleopod 1 (Fig. <xref ref-type="fig" rid="F8">8D</xref>) protopod subrectangular, distal margin concave; exopod ovoidal, outer margin almost straight, proximal, inner and distal margins rounded; endopod longer than exopod, basal article short, distal article ca. twice longer than basal one. Pleopod 2 (Fig. <xref ref-type="fig" rid="F8">8E</xref>) exopod ovoidal, twice as wide as long, one seta on inner margin; endopod of two articles, thickset, second article more than three times longer than first, distal portion subquadrangular, distal outer margin with round shaped lobe directed outwards bearing one triangular process on ventral margin. Pleopod 3–5 exopods as in Fig. <xref ref-type="fig" rid="F8">8F–H</xref>.</p><fig id="F7" position="float" orientation="portrait"><object-id xmlns:xlink="http://www.w3.org/1999/xlink" content-type="doi" xlink:type="simple">10.3897/zookeys.1101.79043.figure7</object-id><object-id xmlns:xlink="http://www.w3.org/1999/xlink" content-type="arpha" xlink:type="simple">A96D361D-388E-58E2-9D8E-D76FCDC580E3</object-id><label>Figure 7.</label><caption><p><italic><tp:taxon-name><tp:taxon-name-part taxon-name-part-type="genus" reg="Pectenoniscus">Pectenoniscus</tp:taxon-name-part><tp:taxon-name-part taxon-name-part-type="species" reg="fervens">fervens</tp:taxon-name-part></tp:taxon-name></italic> Campos-Filho, Taiti &amp; Bichuette, sp. nov. (♀, <abbrev xmlns:xlink="http://www.w3.org/1999/xlink" content-type="institution" xlink:title="Laboratório de Estudos Subterrâneos" id="ABBRID0EJOAG" xlink:type="simple">LES</abbrev> 27764) <bold>A</bold> dorsal scale-seta <bold>B</bold> cephalon, frontal view <bold>C</bold> pleonites 4, 5 and telson <bold>D</bold> antennula <bold>E</bold> antenna <bold>F</bold> left mandible <bold>G</bold> right mandible <bold>H</bold> maxillula <bold>I</bold> maxilla <bold>J</bold> maxilliped.</p></caption><graphic xmlns:xlink="http://www.w3.org/1999/xlink" xlink:href="zookeys-1101-035_article-79043__-g007.jpg" position="float" orientation="portrait" xlink:type="simple" id="oo_684905.jpg"><uri content-type="original_file" xlink:type="simple">https://binary.pensoft.net/fig/684905</uri></graphic></fig><fig id="F8" position="float" orientation="portrait"><object-id xmlns:xlink="http://www.w3.org/1999/xlink" content-type="doi" xlink:type="simple">10.3897/zookeys.1101.79043.figure8</object-id><object-id xmlns:xlink="http://www.w3.org/1999/xlink" content-type="arpha" xlink:type="simple">EC99FAFE-F1D1-5EA2-BF27-31530F093EC6</object-id><label>Figure 8.</label><caption><p><italic><tp:taxon-name><tp:taxon-name-part taxon-name-part-type="genus" reg="Pectenoniscus">Pectenoniscus</tp:taxon-name-part><tp:taxon-name-part taxon-name-part-type="species" reg="fervens">fervens</tp:taxon-name-part></tp:taxon-name></italic> Campos-Filho, Taiti &amp; Bichuette, sp. nov. (♀, <abbrev xmlns:xlink="http://www.w3.org/1999/xlink" content-type="institution" xlink:title="Laboratório de Estudos Subterrâneos" id="ABBRID0E1PAG" xlink:type="simple">LES</abbrev> 27764) <bold>A</bold> uropod (♂, <abbrev xmlns:xlink="http://www.w3.org/1999/xlink" content-type="institution" xlink:title="Laboratório de Estudos Subterrâneos" id="ABBRID0EBQAG" xlink:type="simple">LES</abbrev> 22421) <bold>B</bold> pereopod 1 <bold>C</bold> pereopod 7 <bold>D</bold> pleopod 1 <bold>E</bold> pleopod 2 <bold>F</bold> pleopod 3 exopod <bold>G</bold> pleopod 4 exopod <bold>H</bold> pleopod 5 exopod.</p></caption><graphic xmlns:xlink="http://www.w3.org/1999/xlink" xlink:href="zookeys-1101-035_article-79043__-g008.jpg" position="float" orientation="portrait" xlink:type="simple" id="oo_684906.jpg"><uri content-type="original_file" xlink:type="simple">https://binary.pensoft.net/fig/684906</uri></graphic></fig></tp:treatment-sec><tp:treatment-sec sec-type="etymology" id="SECID0EZQAG"><title>Etymology.</title><p>Latin. <italic>fervens</italic> for very hot, boiling hot. The new species name refers to the very hot temperatures of the Brazilian state of Piauí.</p></tp:treatment-sec><tp:treatment-sec sec-type="remarks" id="SECID0EJRAG"><title>Remarks.</title><p><italic><tp:taxon-name><tp:taxon-name-part taxon-name-part-type="genus" reg="Pectenoniscus">Pectenoniscus</tp:taxon-name-part><tp:taxon-name-part taxon-name-part-type="species" reg="fervens">fervens</tp:taxon-name-part></tp:taxon-name></italic> sp. nov. differs from all other species of the genus in the shape of the male pleopod 2 endopod. Moreover, it differs from <italic><tp:taxon-name><tp:taxon-name-part taxon-name-part-type="genus" reg="Pectenoniscus">P.</tp:taxon-name-part><tp:taxon-name-part taxon-name-part-type="species" reg="pankaru">pankaru</tp:taxon-name-part></tp:taxon-name></italic> sp. nov. in having the antennula bearing six aesthetascs, the dactylar seta stout and in the different shape of the male pleopod 1 and pleopod 3–5 exopods. The new species shows the same number of aesthetascs of the antennula as in <italic><tp:taxon-name><tp:taxon-name-part taxon-name-part-type="genus" reg="Pectenoniscus">P.</tp:taxon-name-part><tp:taxon-name-part taxon-name-part-type="species" reg="morrensis">morrensis</tp:taxon-name-part></tp:taxon-name></italic> and <italic><tp:taxon-name><tp:taxon-name-part taxon-name-part-type="genus" reg="Pectenoniscus">P.</tp:taxon-name-part><tp:taxon-name-part taxon-name-part-type="species" reg="santanensis">santanensis</tp:taxon-name-part></tp:taxon-name></italic>, from which it differs in the antennal flagellum composed of four articles (three in <italic><tp:taxon-name><tp:taxon-name-part taxon-name-part-type="genus" reg="Pectenoniscus">P.</tp:taxon-name-part><tp:taxon-name-part taxon-name-part-type="species" reg="morrensis">morrensis</tp:taxon-name-part></tp:taxon-name></italic> and <italic><tp:taxon-name><tp:taxon-name-part taxon-name-part-type="genus" reg="Pectenoniscus">P.</tp:taxon-name-part><tp:taxon-name-part taxon-name-part-type="species" reg="santanensis">santanensis</tp:taxon-name-part></tp:taxon-name></italic>), male pleopod 1 protopod with the distal margin concave (vs. straight in <italic><tp:taxon-name><tp:taxon-name-part taxon-name-part-type="genus" reg="Pectenoniscus">P.</tp:taxon-name-part><tp:taxon-name-part taxon-name-part-type="species" reg="morrensis">morrensis</tp:taxon-name-part></tp:taxon-name></italic>, almost straight in <italic><tp:taxon-name><tp:taxon-name-part taxon-name-part-type="genus" reg="Pectenoniscus">P.</tp:taxon-name-part><tp:taxon-name-part taxon-name-part-type="species" reg="santanensis">santanensis</tp:taxon-name-part></tp:taxon-name></italic>), male pleopod 4 exopod triangular (vs. subrectangular in <italic><tp:taxon-name><tp:taxon-name-part taxon-name-part-type="genus" reg="Pectenoniscus">P.</tp:taxon-name-part><tp:taxon-name-part taxon-name-part-type="species" reg="morrensis">morrensis</tp:taxon-name-part></tp:taxon-name></italic>, subquadrangualar in <italic><tp:taxon-name><tp:taxon-name-part taxon-name-part-type="genus" reg="Pectenoniscus">P.</tp:taxon-name-part><tp:taxon-name-part taxon-name-part-type="species" reg="santanensis">santanensis</tp:taxon-name-part></tp:taxon-name></italic>), and male pleopod 5 exopod rhomboid and longer than wide (vs. triangular and as long as wide in <italic><tp:taxon-name><tp:taxon-name-part taxon-name-part-type="genus" reg="Pectenoniscus">P.</tp:taxon-name-part><tp:taxon-name-part taxon-name-part-type="species" reg="morrensis">morrensis</tp:taxon-name-part></tp:taxon-name></italic>, subquadrangular in <italic><tp:taxon-name><tp:taxon-name-part taxon-name-part-type="genus" reg="Pectenoniscus">P.</tp:taxon-name-part><tp:taxon-name-part taxon-name-part-type="species" reg="santanensis">santanensis</tp:taxon-name-part></tp:taxon-name></italic>).</p><p>The specimens of <italic><tp:taxon-name><tp:taxon-name-part taxon-name-part-type="genus" reg="Pectenoniscus">Pectenoniscus</tp:taxon-name-part><tp:taxon-name-part taxon-name-part-type="species" reg="fervens">fervens</tp:taxon-name-part></tp:taxon-name></italic> sp. nov. were found only in the aphotic zone (Fig. <xref ref-type="fig" rid="F2">2J</xref>), in vegetable debris with clay and under rocks, where the humidity was higher than at the cave entrance.</p></tp:treatment-sec><tp:treatment-sec><!--Section generated to contain objects referenced in tp:taxon-treatment.--><fig id="F1" position="float" orientation="portrait"><object-id xmlns:xlink="http://www.w3.org/1999/xlink" content-type="doi" xlink:type="simple">10.3897/zookeys.1101.79043.figure1</object-id><object-id xmlns:xlink="http://www.w3.org/1999/xlink" content-type="arpha" xlink:type="simple">7E4D2824-C014-5E06-9E4B-EA64453E0310</object-id><label>Figure 1.</label><caption><p>Distribution map of <italic><tp:taxon-name><tp:taxon-name-part taxon-name-part-type="genus" reg="Cylindroniscus">Cylindroniscus</tp:taxon-name-part><tp:taxon-name-part taxon-name-part-type="species" reg="flaviae">flaviae</tp:taxon-name-part></tp:taxon-name></italic> Campos-Filho, Araujo &amp; Taiti, 2017, <italic><tp:taxon-name><tp:taxon-name-part taxon-name-part-type="genus" reg="Pectnenoscis">Pectnenoscis</tp:taxon-name-part><tp:taxon-name-part taxon-name-part-type="species" reg="pankaru">pankaru</tp:taxon-name-part></tp:taxon-name></italic> Campos-Filho, Torres &amp; Bichuette, sp. nov., <italic><tp:taxon-name><tp:taxon-name-part taxon-name-part-type="genus" reg="Pectenonscus">Pectenonscus</tp:taxon-name-part><tp:taxon-name-part taxon-name-part-type="species" reg="fervens">fervens</tp:taxon-name-part></tp:taxon-name></italic> Campos-Filho, Taiti &amp; Bichuette, sp. nov.</p></caption><graphic xmlns:xlink="http://www.w3.org/1999/xlink" xlink:href="zookeys-1101-035_article-79043__-g001.jpg" position="float" orientation="portrait" xlink:type="simple" id="oo_684899.jpg"><uri content-type="original_file" xlink:type="simple">https://binary.pensoft.net/fig/684899</uri></graphic></fig><fig id="F2" position="float" orientation="portrait"><object-id xmlns:xlink="http://www.w3.org/1999/xlink" content-type="doi" xlink:type="simple">10.3897/zookeys.1101.79043.figure2</object-id><object-id xmlns:xlink="http://www.w3.org/1999/xlink" content-type="arpha" xlink:type="simple">7A8C73DD-D13F-5BC3-91A7-67019E10FE21</object-id><label>Figure 2.</label><caption><p><bold>A</bold> Gruta da Tapagem (Caverna do Diabo), Açungui geomorphological group <bold>B</bold><italic><tp:taxon-name><tp:taxon-name-part taxon-name-part-type="genus" reg="Cylindroniscus">Cylindroniscus</tp:taxon-name-part><tp:taxon-name-part taxon-name-part-type="species" reg="flaviae">flaviae</tp:taxon-name-part></tp:taxon-name></italic> Campos-Filho, Araujo &amp; Taiti, 2017 foraging in the organic matter <bold>C</bold> surrounding area outside Gruta Toca Coroa do Frade, Casa Nova geomorphological group <bold>D</bold> aphotic zone of the Toca Coroa do Frade.</p></caption><graphic xmlns:xlink="http://www.w3.org/1999/xlink" xlink:href="zookeys-1101-035_article-79043__-g002.jpg" position="float" orientation="portrait" xlink:type="simple" id="oo_684900.jpg"><uri content-type="original_file" xlink:type="simple">https://binary.pensoft.net/fig/684900</uri></graphic></fig><fig id="F4" position="float" orientation="portrait"><object-id xmlns:xlink="http://www.w3.org/1999/xlink" content-type="doi" xlink:type="simple">10.3897/zookeys.1101.79043.figure4</object-id><object-id xmlns:xlink="http://www.w3.org/1999/xlink" content-type="arpha" xlink:type="simple">ECB078A9-8396-53AA-A7A1-C5F287271AC6</object-id><label>Figure 4.</label><caption><p><italic><tp:taxon-name><tp:taxon-name-part taxon-name-part-type="genus" reg="Pectenoniscus">Pectenoniscus</tp:taxon-name-part><tp:taxon-name-part taxon-name-part-type="species" reg="pankaru">pankaru</tp:taxon-name-part></tp:taxon-name></italic> Campos-Filho, Torres &amp; Bichuette, sp. nov. (♀, <abbrev xmlns:xlink="http://www.w3.org/1999/xlink" content-type="institution" xlink:title="Laboratório de Estudos Subterrâneos" id="ABBRID0EB4AE" xlink:type="simple">LES</abbrev> 27763) <bold>A</bold> habitus, dorsal view <bold>B</bold> habitus, lateral view <bold>C</bold> cephalon, dorsal view. <italic><tp:taxon-name><tp:taxon-name-part taxon-name-part-type="genus" reg="Pectenoniscus">Pectenoniscus</tp:taxon-name-part><tp:taxon-name-part taxon-name-part-type="species" reg="fervens">fervens</tp:taxon-name-part></tp:taxon-name></italic> Campos-Filho, Taiti &amp; Bichuette, sp. nov. (♀, <abbrev xmlns:xlink="http://www.w3.org/1999/xlink" content-type="institution" xlink:title="Laboratório de Estudos Subterrâneos" id="ABBRID0EX4AE" xlink:type="simple">LES</abbrev> 27764) <bold>D</bold> habitus, dorsal view <bold>E</bold> habitus, lateral view <bold>F</bold> cephalon, dorsal view.</p></caption><graphic xmlns:xlink="http://www.w3.org/1999/xlink" xlink:href="zookeys-1101-035_article-79043__-g004.jpg" position="float" orientation="portrait" xlink:type="simple" id="oo_684902.jpg"><uri content-type="original_file" xlink:type="simple">https://binary.pensoft.net/fig/684902</uri></graphic></fig></tp:treatment-sec></tp:taxon-treatment>
